# Supplementary material for: Hermetia illucens Larvae Meal Enhances Colonic Antimicrobial Peptide Expression by Promoting Histone Acetylation in Weaned Piglets Challenged with ETEC in Pig Housing
Source: Animals (Basel). 2025 Dec 31;16(1):118. doi: 10.3390/ani16010118 (PMC12784789; doi:10.3390/ani16010118)
Supplement: Supplementary file 1 [file animals-16-00118-s001.zip]

Archive with 1 entries (1 files):
- animals-4004948-supplementary.pdf
